# Supplementary material for: Does three‐dimensional anatomy improve student understanding?
Source: Clin Anat. 2019 May 31;33(1):25–33. doi: 10.1002/ca.23405 (PMC6916638; doi:10.1002/ca.23405)
Supplement: Supplementary file 1 — Appendix 1: Risk of bias [file CA-33-25-s001.xlsx]

## Sheet: Blad1
Appendix 1: Risk of bias
Author and year	Selection bias (Random sequence generation and allocation concealment)	Detection bias (Blinding of outcome assessment)	Attrition bias (Incomplete outcome data)
Agbetoba et al. (2016)	This study is a multicentre RCT.	High risk of bias, a self-assessment questionnaire was developed.	Low risk of bias, outcome complete, difference between groups taken into account
Battulga et al. (2012)	This study is a RCT	High risk of bias, a self-assessment questionnaire was developed.	Low risk of bias, outcome complete, difference between groups taken into account
Brewer et al. (2012)	This study is a RCT. insufficient data about randomization and differences between groups	Possibly, no data available about who assessed the questions or if the questions are closed ended (Likert scale) or not	Possibly, describing is vague.
Codd et al. (2011)	Quasi- experimental design. Differences between students are taken into account.	High risk of bias, it is unclear who assesed the participants and if the assessor is blinded.	Low risk of bias, difference between groups whether they play/played 3D video games before was taken into account
De Faria et al. (2016)	This study is a RCT. insufficient data about randomization and differences between groups	Low risk of bisa, the assessor (pracitcum instructor) was blinded to the students' group.	Low risk of bias, outcome complete, difference between groups taken into account
Donelly et al. (2009)	This study is a RCT. Insufficient data about randomization and differences between groups	Low risk of bias, assesment is computer-based multiple choice questions.	Low risk of bias, outcome complete, difference between groups taken into account
Hassinger et al. (2010)	This study is a prospective based study.	High risk of bias, a self-assessment questionnaire was developed.	Low risk of bias, outcome complete, difference between groups taken into account
Hoyek et al. (2014)	This study is a quasi experimental design.	Low risk of bias, multiple choice test are given.	Low risk of bias, outcome complete, difference between groups taken into account
Keedy et al. (2011)	This study is a RCT.	Low risk of bias, multiple choice test are given.	Low risk of bias, outcome complete, difference between groups taken into account		low risk
Khot et al. (2013)	This stidy is a RCT. block randomization was done and groups were divided equally	It is not described who assesed the questions and if this person is known in which group the participants are diveded	Low risk of bias, outcome complete, difference between groups taken into account		unclear
Kockro et al. (2015)	This study is a RCT. Randomization done by surname, difference between groups is not stated	Low risk of bias, multiple choice test are given.	Low risk of bias results of groups were combined, but exclusions taking part were taking into account		high risk
Kücük et al. (2016)	This study is a RCT. Groups were divided equally	Low risk of bias, multiple choice test are given.	Low risk of bias, outcome complete, difference between groups taken into account
Ng et al. (2015)	This study is a RCT. Randomization procedure clearly stated and groups were divided equally	Low risk of bias, the authors want to reduce the risk of bias.	Low risk of bias, outcome complete, difference between groups taken into account
Nicholson et al. (2006)	This study is a RCT. Randomization procedure is not clear but groups relatively equal	Low risk of bias, 12 multiple choice quesetions and 3 questions about labeled structures are given.	Low risk of bias, outcome complete, difference between groups taken into account
Peterson et al. (2016)	This study is a cohort.	Low risk of detection bias because multiple-coice questions and a student survey with five- point Likert scale are used. No information about who assessed or is blinded.	Low risk of bias because the outcome and possible withdrawels will be equal in both study years.
Ruisoto et al. (2012)	This stuy is a multicentre quasi experimental design.	Unclear because it is unclear who assessed the questions. (labelled structures).	Low risk of bias, outcome complete, difference between groups taken into account
Saltarelli et al. (2014)	This study is a quasi experimental design.	It is not described who assesed the questions and if this person is known in which group the participants are diveded	Low risk of bias, outcome complete, missing data and difference between groups was taken into account
Solyar et al. (2008)	This study is a RCT. There is insufficient data about randomization and why these 17 students are choosen.	strutures correctly identified are scored. It is unclear who assessed this and if these assessor has a preference for a specific group.	Low risk of bias, outcome complete
Tan et al. (2012)	Low risk of bias. This is a RCT and the randomization procedure clearly stated and groups were divided equally	It is unclear who asssesed the quetsions but the questions are multple choice so it it unlikely this would determine the bias. Nevertheless, the risk of bias is low becaus the short answers given.	High risk of bias difference between groups not taken into account
Venail et al. (2010)	This study is a multicentre-queasi expirmental design.	High risk of bias, all evaluations were conducted by the same examiner but it is unclear if the examiner is blinded.	Low risk of bias. Outcome complete, difference between groups taken into account
Viswasom et al. (2017)	This study is a quasi-experimental design.	It is unclear which sort of questions are asked and who assessed the questions.	High risk of bias difference between groups not taken into account
